# Supplementary material for: Synthesis and Preliminary Anticancer Activity Assessment of N-Glycosides of 2-Amino-1,3,4-thiadiazoles
Source: Molecules. 2021 Nov 29;26(23):7245. doi: 10.3390/molecules26237245 (PMC8659227; doi:10.3390/molecules26237245)
Supplement: Supplementary file 1 [file molecules-26-07245-s001.zip]

Archive with 1 entries (1 files):
- molecules-1476010-supplementary.pdf
